# Supplementary material for: Heterologous Immunization with Improved HIV-1 Subtype C Vaccines Elicit Autologous Tier 2 Neutralizing Antibodies with Rapid Viral Replication Control After SHIV Challenge
Source: Viruses. 2025 Feb 17;17(2):277. doi: 10.3390/v17020277 (PMC11861162; doi:10.3390/v17020277)
Supplement: Supplementary file 1 [file viruses-17-00277-s001.zip]

Archive with 1 entries (1 files):
- viruses-3383597-supplementary.pdf
